# Supplementary material for: Metabolic Variations among Three New Tea Varieties Cultivated in Shandong, China
Source: Foods. 2023 Mar 18;12(6):1299. doi: 10.3390/foods12061299 (PMC10048610; doi:10.3390/foods12061299)
Supplement: Supplementary file 1 [file foods-12-01299-s001.zip]

Archive with 3 entries (3 files):
- Figure S1 and Figure S2.pdf
- Table S1.xlsx
- Table S2.xlsx
